# Supplementary material for: Molecular and Functional Characterization of Three General Odorant-Binding Protein 2 Genes in Cydia pomonella (Lepidoptera: Tortricidae)
Source: Int J Mol Sci. 2024 Feb 1;25(3):1746. doi: 10.3390/ijms25031746 (PMC10855334; doi:10.3390/ijms25031746)
Supplement: Supplementary file 1 [file ijms-25-01746-s001.zip]

Archive with 1 entries (1 files):
- ijms-2812176-supplementary.pdf
